# Supplementary material for: Reliability and Validity of Common Subjective Instruments in Assessing Physical Activity and Sedentary Behaviour in Chinese College Students
Source: Int J Environ Res Public Health. 2022 Jul 8;19(14):8379. doi: 10.3390/ijerph19148379 (PMC9320576; doi:10.3390/ijerph19148379)
Supplement: Supplementary file 1 [file ijerph-19-08379-s001.zip]

Archive with 1 entries (1 files):
- ijerph-1752826-supplementary.pdf
